# Supplementary material for: CINS: Cell Interaction Network inference from Single cell expression data
Source: PLoS Comput Biol. 2022 Sep 12;18(9):e1010468. doi: 10.1371/journal.pcbi.1010468 (PMC9499239; doi:10.1371/journal.pcbi.1010468)
Supplement: S1 Table — (XLSX) [file pcbi.1010468.s006.xlsx]

## Sheet: Sheet1
cell_type1	cell_type2	IPF-Control
Macrophage	Ciliated	-100
Fibroblast	Lymphatic	-100
cDC2	DC_Mature	100
cDC2	cDC1	-100
Macrophage	cDC1	100
Mesothelial	Aberrant_Basaloid	100
Macrophage_Alveolar	pDC	-100
Myofibroblast	VE_Venous	-100
Ciliated	ncMonocyte	-100
Multiplet	VE_Capillary_B	100
B_Plasma	Mesothelial	-100
VE_Capillary_B	SMC	-100
Pericyte	SMC	100
ncMonocyte	Multiplet	100
ncMonocyte	DC_Mature	-100
T_Regulatory	Fibroblast	100
VE_Arterial	VE_Venous	100
T	T_Regulatory	100
VE_Peribronchial	Pericyte	100
T_Regulatory	DC_Langerhans	-100
Myofibroblast	Lymphatic	76
ILC_A	ILC_B	65
Lymphatic	Macrophage	56
Lymphatic	T	-54
T_Cytotoxic	NK	-52
Fibroblast	Myofibroblast	52
T	ILC_B	-49
NK	ILC_A	-48
SMC	VE_Capillary_A	-48
Macrophage	Lymphatic	44
ATI	VE_Capillary_A	-43
VE_Arterial	VE_Capillary_B	43
Multiplet	ATII	-42
cDC1	Myofibroblast	24
Myofibroblast	cDC1	24
Lymphatic	Myofibroblast	24
SMC	NK	-23
Mast	Goblet	-18
ATII	ATI	-9
Mast	ATI	-4
ATI	Mast	-1
Basal	Goblet	0
