# Supplementary material for: CINS: Cell Interaction Network inference from Single cell expression data
Source: PLoS Comput Biol. 2022 Sep 12;18(9):e1010468. doi: 10.1371/journal.pcbi.1010468 (PMC9499239; doi:10.1371/journal.pcbi.1010468)
Supplement: S2 Table — Red cell type pairs are those supported by literature in both the interaction and direction while green cell type pairs are those having top predicted reverse pairs. (XLSX) [file pcbi.1010468.s007.xlsx]

## Sheet: A
CellPhoneDB prediction
Cell_type1	Cell_type2	IPF-control
Goblet	Aberrant_Basaloid	1275.22
Goblet	VE_Peribronchial	1166.15
Goblet	DC_Langerhans	1127.18
Goblet	pDC	1125.73
Aberrant_Basaloid	Goblet	809.661
Goblet	Myofibroblast	807.937
Goblet	Pericyte	738.914
Goblet	B	718.427
Goblet	Lymphatic	706.046
Myofibroblast	Aberrant_Basaloid	705.29
Goblet	T_Cytotoxic	696.279
Goblet	cDC2	689.479
Goblet	ATI	-627.567
Pericyte	Goblet	620.176
cDC2	Goblet	614.098
VE_Peribronchial	Goblet	586.684
Ciliated	Goblet	568.643
Fibroblast	Aberrant_Basaloid	526.417
Goblet	Mesothelial	521.758
Goblet	Basal	514.7

## Sheet: B
iTALK prediction
Cell_type1	Cell_type2	IPF-control
DC_Langerhans	T_Regulatory	35.6004
T_Regulatory	NK	30.9253
cDC1	NK	27.3664
T_Regulatory	T_Regulatory	16.2624
T_Regulatory	B_Plasma	15.6702
Ionocyte	ncMonocyte	13.2204
cDC1	ILC_A	12.5982
T_Regulatory	ILC_A	12.3707
DC_Langerhans	T	11.9272
ILC_A	B_Plasma	11.7696
DC_Mature	NK	11.4743
B	T_Regulatory	10.4476
cDC1	T_Regulatory	9.87767
Ionocyte	DC_Langerhans	9.57262
T	B_Plasma	9.29765
T_Regulatory	B	8.95242
T	PNEC	8.7339

## Sheet: C
NicheNet prediction
Cell_type1	Cell_type2	IPF-control
Multiplet	Pericyte	8.68807
Myofibroblast	Pericyte	7.84939
Macrophage	Pericyte	7.21006
Fibroblast	Pericyte	6.8573
T	Pericyte	6.70541
VE_Peribronchial	Pericyte	6.69368
T_Cytotoxic	Pericyte	6.64393
NK	Pericyte	6.57868
Basal	Pericyte	6.40046
Macrophage_Alveolar	Pericyte	6.2799
Lymphatic	Pericyte	6.14355
VE_Capillary_B	Pericyte	6.09737
VE_Arterial	Pericyte	6.04809
Pericyte	VE_Capillary_A	6.04774
Multiplet	DC_Langerhans	6.01233
