# Supplementary material for: CINS: Cell Interaction Network inference from Single cell expression data
Source: PLoS Comput Biol. 2022 Sep 12;18(9):e1010468. doi: 10.1371/journal.pcbi.1010468 (PMC9499239; doi:10.1371/journal.pcbi.1010468)
Supplement: S3 Table — (XLSX) [file pcbi.1010468.s008.xlsx]

## Sheet: Sheet1
cell_type1	cell_type2	Top predicted genes
Macrophage	Ciliated	Prl col2a1 il6 plau ereg il27 cd70 cdhr2 Il1a
Fibroblast	Lymphatic	Fgf2 cdh18 tenm3 tgfb1 lep pth cd24 il1b il27 il1a Has2
cDC2	DC_Mature	Dsc3 chgb f2 slit2 mpz sectm1 agrn itgam asip ptdss1
cDC2	cDC1	Dsc3 slit2 sema6d cd200 dll1 fgf2 negr1 osgin1 mpz Sectm1
Macrophage	cDC1	Dsc3 il17c sema6d Defb4a
Mesothelial	Aberrant_Basaloid	None
Macrophage_Alveolar	pDC	Dsc3 slit2 Tenm3 Cdh13 Cd34 Sectm1 Tac1 Rln1 Shh asip
Myofibroblast	VE_Venous	Sema6d Has2 Dkk1 Apln App Il1b Ptprt Slit2 Csf1 ptdss1
Ciliated	ncMonocyte	Dsc3 Dusp18 Slit2 Tgfb2 Dkk2 Angpt4 Tenm3 Sectm1 bmp5
Multiplet	VE_Capillary_B	Spp1 Tenm3 Camp Fgf23 Wisp2 Sema3c Egf App Mdk apoe
B_Plasma	Mesothelial	Tgfb2 Cd24 Mpz Insl6 Ifng Gpi Nlgn3 Fgf2 Hdgf hmgb2
VE_Capillary_B	SMC	Cdh13 Cd34 Hmgb2 Sema6d Insl6 Dsc3 Plau Aanat Cyr61 bmp5
Pericyte	SMC	Cdh13 Hmgb2 Insl6 Sema6d Plau Serping1 Col4a1 Cyr61 Lama2 flrt2
ncMonocyte	Multiplet	Cd70 Tnfsf18 Il1a Tgfb2 Pthlh Kl Crlf1 Ctf1 Il6 asip
ncMonocyte	DC_Mature	Dsc3 Chgb F2 Itgam Slit2 Mpz Sectm1 Agrn Asip fgf2
T_Regulatory	Fibroblast	Alcam Cdh3 Jag1 Tgfb2 Tg Tgfb1 Ccl5 Hmgb2 Il13 bmp7
VE_Arterial	VE_Venous	Sema6d Has2 Dkk1 App Il1a Ptprt Slit2 Csf1 Il1b ptdss1
T	T_Regulatory	Dsc3 Slit2 Cdh1 Tgfb1 Inhbe Psen1 Cadm1 Il4 Crtam ctf1
VE_Peribronchial	Pericyte	Cd34 Dll4 Tnfsf13b Plau Hmgb2 Dsc3 Efemp1 Cmtm2 Asip cdh13
T_Regulatory	DC_Langerhans	Dll1 Fgf14 Cd34 Vwf Sectm1 Asip Cdh13 Icam2 Bmp7 fat1
