# Supplementary material for: CINS: Cell Interaction Network inference from Single cell expression data
Source: PLoS Comput Biol. 2022 Sep 12;18(9):e1010468. doi: 10.1371/journal.pcbi.1010468 (PMC9499239; doi:10.1371/journal.pcbi.1010468)
Supplement: S4 Table — (XLSX) [file pcbi.1010468.s009.xlsx]

## Sheet: Sheet1
Top ligand gene	reference
Fgf2	Fgf2 can induce lymphangiogenesis
Cdh18
Tenm3
Tgfb1	Repression of Tgfb1 can accelerate lymphatic regeneration in wound repair
Lep	leptin is play roles in lymph node involvement in breast cancer
Pth
Cd24	Cd24 is associated with lymph node metastasis in breast cancer
Il1b	Il1b overexpression leads to persistent lymphangiogenesis
Il27
Il1a
Has2	HAS2 high expression was statistically associated with lymph node metastasis in breast cancer
