# Supplementary material for: CINS: Cell Interaction Network inference from Single cell expression data
Source: PLoS Comput Biol. 2022 Sep 12;18(9):e1010468. doi: 10.1371/journal.pcbi.1010468 (PMC9499239; doi:10.1371/journal.pcbi.1010468)
Supplement: S5 Table — (XLSX) [file pcbi.1010468.s010.xlsx]

## Sheet: Sheet1
Top ligand gene	Reference
Alcam
Cdh3
Jag1	FGF receptor-dependent cell transformation is induced by Jag1 in NIH3T3 fibroblasts
Tgfb2	Tgfb2 stimulates procollagen production in fibroblast
Tg	Tg induces fibroblast differentiate into myofibroblast
Tgfb1	Tgfb1 stimulates procollagen production in fibroblast
Ccl5	Ccl5 Stimulation on fibroblast promotes IL-6 production
Hmgb2	Hmgb2 regulates fibroblast proliferation
Il13	Fibroblast expresses IL13 receptor and may behave as inflammatory cell if stimulated by IL-13
Bmp7	Bmp7 inhibits fibroblast myofibroblast differentiation from fibroblast
