# Supplementary material for: CINS: Cell Interaction Network inference from Single cell expression data
Source: PLoS Comput Biol. 2022 Sep 12;18(9):e1010468. doi: 10.1371/journal.pcbi.1010468 (PMC9499239; doi:10.1371/journal.pcbi.1010468)
Supplement: S6 Table — (XLSX) [file pcbi.1010468.s011.xlsx]

## Sheet: Sheet1
cell_type1	cell_type2	Old-Young	reference
Capillary_endothelial_cells	Type_2_pneumocytes	59
Cd103+/Cd11b-_dendritic_cells	Ciliated_cells	-51
Capillary_endothelial_cells	Type1_pneumocytes	-36	The two are known to jointly form thin air-blood barriers used for gas exchange
Alveolar_macrophage	classical_monocyte_(Ly6c2+)	35
Ciliated_cells	Club_cells	-27	The two ratio changes significantly between young and old mice
CD209+/Cd11b+_dendritic_cells	Ciliated_cells	25
Eosinophils	Megakaryocytes	25	The two support myeloma cells’ growth
Fn1+_macrophage	Goblet_cells	23	Macrophage is relevant to goblet cell hyperplasia
B_cells	Interstitial_macrophages	-22
Interstitial_Fibroblast	Lipofibroblast	20
