# Supplementary material for: CINS: Cell Interaction Network inference from Single cell expression data
Source: PLoS Comput Biol. 2022 Sep 12;18(9):e1010468. doi: 10.1371/journal.pcbi.1010468 (PMC9499239; doi:10.1371/journal.pcbi.1010468)
Supplement: S7 Table — Red cell type pairs are those supported by literature. (XLSX) [file pcbi.1010468.s012.xlsx]

## Sheet: A
CellPhoneDB prediction
Cell_type1	Cell_type2	Old-young
Cd4+_T_cells	Interstitial_macrophages	135.682
Interstitial_macrophages	Interstitial_macrophages	92.043
non-classical_monocyte_(Ly6c2-)	Neutrophils	86.833
Goblet_cells	non-classical_monocyte_(Ly6c2-)	84.603
non-classical_monocyte_(Ly6c2-)	Interstitial_macrophages	83.726
Cd4+_T_cells	Fn1+_macrophage	81.995
Cd4+_T_cells	Mki67+_proliferating_cells	79.931
Cd4+_T_cells	Plasma_cells	78.343
Cd4+_T_cells	Alveolar_macrophage	78.3
Interstitial_macrophages	Fn1+_macrophage	70.898

## Sheet: B
iTALK prediction
Cell_type1	Cell_type2	Old-young
Gamma-Delta_T_cells	Cd103+/Cd11b-_dendritic_cells	0.201923
Gamma-Delta_T_cells	Ccl17+/Cd103-/Cd11b-_dendritic_cells	0.191489
Cd4+_T_cells	Fn1+_macrophage	0.169206
Ccl17+/Cd103-/Cd11b-_dendritic_cells	Gamma-Delta_T_cells	0.115571
Fn1+_macrophage	Gamma-Delta_T_cells	0.104167
Cd103+/Cd11b-_dendritic_cells	Gamma-Delta_T_cells	0.102961
Ccl17+/Cd103-/Cd11b-_dendritic_cells	Ccl17+/Cd103-/Cd11b-_dendritic_cells	0.098636
Interstitial_macrophages	Gamma-Delta_T_cells	0.088557
Fn1+_macrophage	Ccl17+/Cd103-/Cd11b-_dendritic_cells	0.087766
Megakaryocytes	Gamma-Delta_T_cells	0.083333

## Sheet: C
NicheNet prediction
Cell_type1	Cell_type2	Old-young
Mesothelial_cells	red_blood_cells	9.42144
Interstitial_Fibroblast	red_blood_cells	9.30023
Club_cells	red_blood_cells	8.62071
Smooth_muscle_cells	red_blood_cells	7.68337
Goblet_cells	red_blood_cells	7.50093
Lipofibroblast	red_blood_cells	7.38086
Ciliated_cells	red_blood_cells	7.27564
Megakaryocytes	red_blood_cells	7.25207
Capillary_endothelial_cells	red_blood_cells	6.96054
Natural_Killer_cells	red_blood_cells	6.90387
