# Supplementary material for: CINS: Cell Interaction Network inference from Single cell expression data
Source: PLoS Comput Biol. 2022 Sep 12;18(9):e1010468. doi: 10.1371/journal.pcbi.1010468 (PMC9499239; doi:10.1371/journal.pcbi.1010468)
Supplement: S8 Table — (XLSX) [file pcbi.1010468.s013.xlsx]

## Sheet: Sheet1
cell_type1	cell_type2	NC	NC + Our	difference	Sum of absolute values
Neutrophils	Gamma.Delta_T_cells	40	61	enhance	101
Gamma.Delta_T_cells	Interstitial_macrophages	-30	-47	enhance	77
Cd4+_T_cells	Vascular.Endothelial.Cells	-28	-30	enhance	58
Alveolar_Macro	CD8+_T_cells	-16	-21	enhance	37
B_cells	Cd4+_T_cells	-16	-19	enhance	35
Natural_Killer_cells	Cd4+_T_cells	-10	-15	enhance	25
cilliated.cells	Plasma_cells	-7	-15	enhance	22
Dendritic	Plasma_cells	-1	-15	enhance	16
Vascular.Endothelial.Cells	Interstitial.Fibroblast	1	10	enhance	11
Neutrophils	Interstitial.Fibroblast	1	10	enhance	11
