# Supplementary material for: CINS: Cell Interaction Network inference from Single cell expression data
Source: PLoS Comput Biol. 2022 Sep 12;18(9):e1010468. doi: 10.1371/journal.pcbi.1010468 (PMC9499239; doi:10.1371/journal.pcbi.1010468)
Supplement: S9 Table — The predicted gene is labeled red if it is supported by previous studies. (XLSX) [file pcbi.1010468.s014.xlsx]

## Sheet: Sheet1
cell_type1	cell_type2	Predicted ligand genes
Neutrophils	Gamma.Delta_T_cells	Tnf ptprc ltf calr camp cxcl12 app nampt col4a1
Gamma.Delta_T_cells	Interstitial_macrophages	Ptprc itga4 thbs1 cdh5 alcam mapt app nptn
Cd4+_T_cells	Vascular.Endothelial.Cells	Tnfsf18 hmgb2 manf edn1 tnfsf12 spp1 gpnmb thbs1 Cmtm8
Alveolar_Macro	CD8+_T_cells	icam2 Itgb7 cd34 alcam il27 camp sema3b ccl25 celsr2 gzmb
B_cells	Cd4+_T_cells	Serping1 cd34 copa fat1 ptprc mif psap spn icam2 Hmgb2
Natural_Killer_cells	Cd4+_T_cells	Copa ptprc psap cd28 gzmb icam1 icam2 mif cd226 Ptprf
cilliated.cells	Plasma_cells	Hmgb2 cd34 copa nxph3 ccl3 tgfb1 mapt nrg1
Dendritic	Plasma_cells	Hmgb2 tnfsf13b cd34 dll4 cd226 tgfb1 copa ccl3 map sema3a
Vascular.Endothelial.Cells	Interstitial.Fibroblast	Hmgb2 Tnfsf12 Dll1 glg1
Neutrophils	Interstitial.Fibroblast	Hmgb2 Glg1 Osm App
