# Supplementary material for: CINS: Cell Interaction Network inference from Single cell expression data
Source: PLoS Comput Biol. 2022 Sep 12;18(9):e1010468. doi: 10.1371/journal.pcbi.1010468 (PMC9499239; doi:10.1371/journal.pcbi.1010468)
Supplement: S10 Table — The labeled cell types by different colors are merged as one cell type, respectively. (XLSX) [file pcbi.1010468.s015.xlsx]

## Sheet: Sheet1
Yale	ovlp	NC
Alveolar_Macro	Alveolar_Macro	Alveolar_macrophage
Alveolar_Macro	Alveolar_Macro	Fn1+_macrophage
ATII	Type_2_pneumocytes	Type_2_pneumocytes
B_cells	B_cells	B_cells
B_cells_F293	B_cells	B_cells
Capillary	Capillary endothelial cells	Capillary_endothelial_cells
CD4+_T_cells	Cd4+_T_cells	Cd4+_T_cells
CD8+_T_cells	CD8+_T_cells	CD8+_T_cells
Ciliated	cilliated cells	Ciliated_cells
Col13_Fibroblasts	Interstitial Fibroblast	Interstitial_Fibroblast
Col14_Fibroblasts	Interstitial Fibroblast	Interstitial_Fibroblast
Dendritic_A	Dendritic	Cd103+/Cd11b-_dendritic_cells
Dendritic_B	Dendritic	CD209+/Cd11b+_dendritic_cells
Dendritic_Fscn1(+)	Dendritic	Cd103+/Cd11b-_dendritic_cells
Endothelial_A	Vascular Endothelial Cells	vascular_endothelial_cells
Endothelial_B	Vascular Endothelial Cells	vascular_endothelial_cells
Endothelial_C	Vcam1+_endothelial_cells	Vcam1+_endothelial_cells
Interstitial_Macro	Interstitial_macrophages	Interstitial_macrophages
Interstitial_Macro_M294	Interstitial_macrophages	Interstitial_macrophages
Ly6c2_Monocytes_N	non-classical monocyte (Ly6c2-)	non-classical_monocyte_(Ly6c2-)
Ly6c2_Monocytes_P	classical_monocyte_(Ly6c2+)	classical_monocyte_(Ly6c2+)
Ly6c2_Monocytes_P_M294	classical_monocyte_(Ly6c2+)	classical_monocyte_(Ly6c2+)
Lymphatic	lymphatic_endothelial_cells	lymphatic_endothelial_cells
Neutrophils	Neutrophils	Neutrophils
Neutrophils_M294	Neutrophils	Neutrophils
NK_cells	Natural_Killer_cells	Natural_Killer_cells
Plasma_cells	Plasma_cells	Plasma_cells
Platelets	Megakaryocytes	Megakaryocytes
Smooth_Muscle	Smooth_muscle_cells	Smooth_muscle_cells
T_cells_gamma_delta	Gamma-Delta_T_cells	Gamma-Delta_T_cells
