# Supplementary material for: CINS: Cell Interaction Network inference from Single cell expression data
Source: PLoS Comput Biol. 2022 Sep 12;18(9):e1010468. doi: 10.1371/journal.pcbi.1010468 (PMC9499239; doi:10.1371/journal.pcbi.1010468)
Supplement: S11 Table — Red means that compared to the original bootstrap BN based on NC paper with 34 cell types in section of “Application to lung aging dataset”, these overlap cell type pairs have the same difference sign between young and old mice, while green means these overlap cell type pairs have opposite difference sign. All other cell types are those not found by the original bootstrap BN based on NC paper with 34 cell types in section of “Application to lung aging dataset”. (XLSX) [file pcbi.1010468.s016.xlsx]

## Sheet: Sheet1
cell_type1	cell_type2	NC	both	diff	sum
Neutrophils	Gamma.Delta_T_cells	40	61	enhance	101
Gamma.Delta_T_cells	Interstitial_macrophages	-30	-47	enhance	77
Cd4._T_cells	Vascular.Endothelial.Cells	-28	-30	enhance	58
Alveolar_Macro	CD8._T_cells	-16	-21	enhance	37
B_cells	Cd4._T_cells	-16	-19	enhance	35
Natural_Killer_cells	Cd4._T_cells	-10	-15	enhance	25
cilliated.cells	Plasma_cells	-7	-15	enhance	22
Dendritic	Plasma_cells	-1	-15	enhance	16
Vascular.Endothelial.Cells	Interstitial.Fibroblast	1	10	enhance	11
Neutrophils	Interstitial.Fibroblast	1	10	enhance	11
cilliated.cells	Interstitial_macrophages	-3	-8	enhance	11
B_cells	non.classical.monocyte..Ly6c2..	4	6	enhance	10
CD8._T_cells	Interstitial.Fibroblast	-3	-6	enhance	9
Dendritic	classical_monocyte_.Ly6c2..	-1	-8	enhance	9
Gamma.Delta_T_cells	Capillary.endothelial.cells	-2	-5	enhance	7
Gamma.Delta_T_cells	Alveolar_Macro	2	4	enhance	6
non.classical.monocyte..Ly6c2..	Capillary.endothelial.cells	-1	-3	enhance	4
