# Supplementary material for: CINS: Cell Interaction Network inference from Single cell expression data
Source: PLoS Comput Biol. 2022 Sep 12;18(9):e1010468. doi: 10.1371/journal.pcbi.1010468 (PMC9499239; doi:10.1371/journal.pcbi.1010468)
Supplement: S12 Table — We selected edge count 20 as threshold finally used for both data. In each table, the left column corresponds to LTR model using cell 1 ligand to predict cell 2 target gene, the middle column corresponds to a control LTR model using cell 2 ligand to predict cell 2 target gene, and the right column corresponds to CellPhoneDB model. (XLSX) [file pcbi.1010468.s017.xlsx]

## Sheet: Sheet1
	IPF				Age
#edge threshold	IPF_LTR_pearsonr	IPF_LTR_control_pearsonr	IPF_cellphonedb_pearsonr		Age_LTR_pearsonr	Age_LTR_control_pearsonr	Age_cellphonedb_pearsonr
0	0.277772	0.180612	0.231449		-0.0180377	-0.00796654	0.0173343
1	0.35765	0.265766	0.217929		0.000133819	0.0245366	0.0125038
2	0.35765	0.265766	0.217929		0.043644	0.0634752	-0.0222349
3	0.35765	0.265766	0.217929		0.0176303	0.0339601	-0.0654665
4	0.386355	0.285244	0.176377		-0.00183746	0.0501322	-0.0994151
5	0.386355	0.285244	0.176377		-0.053061	0.0391828	-0.0368706
6	0.386355	0.285244	0.176377		0.0267618	0.0870373	-0.0635781
7	0.386355	0.285244	0.176377		0.00633257	0.102415	-0.0765214
8	0.386355	0.285244	0.176377		0.0258945	0.150661	0.0208749
9	0.408108	0.306462	0.187654		0.0258945	0.150661	0.0208749
10	0.408108	0.306462	0.187654		0.106618	0.263293	0.040113
11	0.408108	0.306462	0.187654		0.109293	0.263354	0.146451
12	0.408108	0.306462	0.187654		0.109293	0.219746	0.137882
13	0.408108	0.306462	0.187654		0.109293	0.219746	0.101645
14	0.408108	0.306462	0.187654		0.461652	0.314424	0.00123101
15	0.408108	0.306462	0.187654		0.602131	0.442745	0.0702851
16	0.408108	0.306462	0.187654		0.602131	0.442745	0.0702851
17	0.408108	0.306462	0.187654		0.582153	0.393433	0.126054
18	0.395374	0.296604	0.166727		0.582153	0.393433	0.126054
19	0.395374	0.296604	0.166727		0.601803	0.378022	0.0990746
20	0.395374	0.296604	0.166727		0.674442	0.345115	-0.124621
