# Supplementary material for: CINS: Cell Interaction Network inference from Single cell expression data
Source: PLoS Comput Biol. 2022 Sep 12;18(9):e1010468. doi: 10.1371/journal.pcbi.1010468 (PMC9499239; doi:10.1371/journal.pcbi.1010468)
Supplement: S13 Table — The two methods generated 68 and 441 edges respectively. We present the percentage of selected edges of the different score thresholds for each method and the resulting p-value of the overlap. (XLSX) [file pcbi.1010468.s018.xlsx]

## Sheet: Sheet1
BN					cellphonedb
threshod	p_value	#real	fraction		threshold	p_value	#real	fraction
0	0.852	17	0.25		1	0.885	142	0.321995
1	0.62	12	0.176471		2	0.824	127	0.287982
2	0.351	10	0.147059		3	0.794	114	0.258503
3	0.334	8	0.117647		4	0.787	102	0.231293
4	0.294	7	0.102941		5	0.737	89	0.201814
5	0.212	7	0.102941		6	0.682	77	0.174603
6	0.185	7	0.102941		7	0.645	61	0.138322
7	0.186	6	0.0882353		8	0.644	53	0.120181
8	0.124	6	0.0882353		9	0.544	46	0.104308
9	0.095	6	0.0882353		10	0.573	36	0.0816327
10	0.097	5	0.0735294		11	0.634	30	0.0680272
11	0.054	5	0.0735294		12	0.575	27	0.0612245
12	0.054	5	0.0735294		13	0.554	23	0.0521542
13	0.054	5	0.0735294		14	0.373	21	0.047619
14	0.054	5	0.0735294		15	0.373	20	0.0453515
15	0.054	5	0.0735294		16	0.377	15	0.0340136
16	0.23	3	0.0441176		17	0.215	13	0.0294785
