# Supplementary material for: CINS: Cell Interaction Network inference from Single cell expression data
Source: PLoS Comput Biol. 2022 Sep 12;18(9):e1010468. doi: 10.1371/journal.pcbi.1010468 (PMC9499239; doi:10.1371/journal.pcbi.1010468)
Supplement: S14 Table — (XLSX) [file pcbi.1010468.s019.xlsx]

## Sheet: Sheet1
Percentage	0.6	0.7	0.9
Pearson correlation with original edge count	0.9984	0.9989	0.9985
