# Supplementary material for: CINS: Cell Interaction Network inference from Single cell expression data
Source: PLoS Comput Biol. 2022 Sep 12;18(9):e1010468. doi: 10.1371/journal.pcbi.1010468 (PMC9499239; doi:10.1371/journal.pcbi.1010468)
Supplement: S15 Table — For each cell type, we split the values in half [min, (max+min)/2] and [(max+min)/2, max]. We next analyzed the significance of edge overlap between the two discretization strategies, and found that among 24 edges detected by the new BN, 8 are covered by the original BN result that contains 42 edges, with a p value of 7.39*10^-7 using fisher’s exact test. Such result indicates that different discretization can impact the result, but does not make a huge difference. It is noticed that all edges have the same absolute value of difference, 100, based on which the Pearson correlation between BN and LTR model would be always 0. That is to say, with such strategy, no randomization can be introduced, and the following LTR model comparison way cannot be used to validate the two models mutually. (XLSX) [file pcbi.1010468.s020.xlsx]

## Sheet: Sheet1
cell_type_1	cell_type_2	Control	IPF
VE_Arterial	VE_Venous	100	100
Ciliated	ATI	100	0
B	T_Regulatory	100	0
VE_Peribronchial	Pericyte	0	100
Multiplet	Club	0	100
T_Cytotoxic	ILC_A	100	0
T	NK	100	0
Fibroblast	T_Regulatory	0	100
T	T_Regulatory	0	100
Club	Goblet	0	100
Macrophage	T_Cytotoxic	100	0
NK	B	0	100
Basal	VE_Capillary_B	0	100
cDC2	DC_Langerhans	0	100
B	Lymphatic	0	100
cDC1	ncMonocyte	100	0
Macrophage	ncMonocyte	0	100
cDC2	cDC1	100	0
NK	ILC_A	0	100
ncMonocyte	Multiplet	0	100
Multiplet	ATII	100	0
DC_Mature	pDC	0	100
B_Plasma	DC_Langerhans	100	0
B_Plasma	Mesothelial	100	0
