# Supplementary material for: CINS: Cell Interaction Network inference from Single cell expression data
Source: PLoS Comput Biol. 2022 Sep 12;18(9):e1010468. doi: 10.1371/journal.pcbi.1010468 (PMC9499239; doi:10.1371/journal.pcbi.1010468)
Supplement: S16 Table — (XLSX) [file pcbi.1010468.s021.xlsx]

## Sheet: Sheet1
#edge_threshold	Pearson Correlation with LTR_model
0	-0.11072
1	-0.04124
2	0.067021
3	0.027489
4	0.027489
5	0.064523
6	-0.00316
7	-0.07653
8	-0.15119
9	-0.12523
10	-0.12523
11	-0.12523
12	-0.1957
13	-0.03677
14	-0.03677
15	-0.03677
16	-0.11369
17	-0.11369
18	-0.41053
19	-0.28908
20	-0.15776
