# Supplementary material for: CINS: Cell Interaction Network inference from Single cell expression data
Source: PLoS Comput Biol. 2022 Sep 12;18(9):e1010468. doi: 10.1371/journal.pcbi.1010468 (PMC9499239; doi:10.1371/journal.pcbi.1010468)
Supplement: S17 Table — LTR control model represents the model that cell type B’s ligand genes are used to predict B’s target genes for the BN identified edge (A->B). (XLSX) [file pcbi.1010468.s022.xlsx]

## Sheet: Sheet1
#edge_threshold	Pearson Correlation with LTR_model	Pearson Correlation with LTR_control model
0	-0.0258	-0.025
1	-0.258	-0.025
2	-0.258	-0.025
3	-0.037	-0.0358
4	0.0245	0.0256
5	0.0245	0.0256
6	0.0245	0.0256
7	0.0245	0.0256
8	0.0245	0.0256
9	0.0245	0.0256
10	0.0245	0.0256
11	0.0245	0.0256
12	0.023	0.0245
13	0.023	0.0245
14	0.078	0.0788
15	0.078	0.0788
16	0.078	0.0788
17	0.078	0.0788
18	0.078	0.0788
19	0.078	0.0788
20	-0.021	-0.0205
