# Supplementary material for: CINS: Cell Interaction Network inference from Single cell expression data
Source: PLoS Comput Biol. 2022 Sep 12;18(9):e1010468. doi: 10.1371/journal.pcbi.1010468 (PMC9499239; doi:10.1371/journal.pcbi.1010468)
Supplement: S18 Table — The true positive ones are red and false positive ones are blue. (XLSX) [file pcbi.1010468.s023.xlsx]

## Sheet: Sheet1
Ground truth	No Noise	Dropout=10%	Dropout=20%	Dropout=30%	Dropout=50%
