# Supplementary material for: CINS: Cell Interaction Network inference from Single cell expression data
Source: PLoS Comput Biol. 2022 Sep 12;18(9):e1010468. doi: 10.1371/journal.pcbi.1010468 (PMC9499239; doi:10.1371/journal.pcbi.1010468)
Supplement: S19 Table — Here Accuracy = #true positive /# ground truth, and Precision = #true positive /# predicted as positive. (XLSX) [file pcbi.1010468.s024.xlsx]

## Sheet: Sheet1
	No Noise	Dropout=10%	Dropout=20%	Dropout=30%	Dropout=50%
Accuracy	0.83	0.83	0.83	0.83	0.67
Precision	1	0.83	0.73	0.83	1
